# Supplementary material for: Nuclei Detection for 3D Microscopy With a Fully Convolutional Regression Network
Source: IEEE Access. Author manuscript; Available in PMC 2022 Jan 11. (PMC8751907; doi:10.1109/ACCESS.2021.3073894)
Supplement: access-3073894-mm [file NIHMS1697028-supplement-access-3073894-mm.zip]

Archive with 5 entries (4 files):
- access-3073894-mm/
- access-3073894-mm/lapier_movie1.avi
- access-3073894-mm/lapier_movie2.avi
- access-3073894-mm/lapier_movie3.avi
- access-3073894-mm/readme.pdf
